# Supplementary material for: Vitamin C Affinity to TiO2 Nanotubes: A Computational Study by Hybrid Density Functional Theory Calculations
Source: Nanomaterials (Basel). 2024 Jan 25;14(3):261. doi: 10.3390/nano14030261 (PMC10856687; doi:10.3390/nano14030261)
Supplement: Supplementary file 1 [file nanomaterials-14-00261-s001.zip]

Archive with 1 entries (1 files):
- nanomaterials-2795720-supplementary.pdf
